# Supplementary material for: A tripartite microbial co-culture system for de novo biosynthesis of diverse plant phenylpropanoids
Source: Nat Commun. 2023 Jul 24;14:4448. doi: 10.1038/s41467-023-40242-9 (PMC10366228; doi:10.1038/s41467-023-40242-9)
Supplement: Supplementary file 4 — Source Data [file 41467_2023_40242_MOESM4_ESM.xlsx]

## Sheet: Fig 3b
	Fig. 3b	Time	p-Coumaric Acid Titer [mg/L]
	Replicate		1	2	3
		24 h	239.088	236.134	208.89
		48 h	297.649	287.615	293.229

## Sheet: Fig 3c
	Fig. 3c
	Additives to Base MOPS	Ferulic Acid [mg/L]			Caffeic Acid [mg/L]			Coumaric Acid [mg/L]
	None	18.976	15.1523	15.5113	9.3142	6.2573	7.2762	311.931	309.082	298.855
	Yeast Extract, Iron	98.8805	119.917	80.3056	0	11.238	6.97054	298.527	226.966	190.28
	Yeast Extract, Iron, Pantothenic Acid, Niacin, Riboflavin	128.61	137.549	106.234	0	0	0	96.2659	78.9697	64.4601
	Iron, Pantothenic Acid, Niacin, Riboflavin, Gluconate	265.17	175.476	125.719	0	0	0	47.8293	0	0

## Sheet: Fig 3d
	Fig. 3d
	Module I : Module II Ratio	Ferulic Acid [mg/L]			Caffeic Acid [mg/L]			Coumaric Acid [mg/L]
	1:1	56.098	58.56	61.21	9.69	8.24	10.48	164.02	176.071	176.07
	1:2	154.84	250.288	147.826	1.05	6	3.22	21.46	65.6	43.19
	1:3	265.17	175.48	125.71	2.38	0	0	47.83	0	0
	1:4	106.34	91.12	134.886	0	0	0	0	0	0
	1:0	0	0	0	0	0	0	227.17	266.82	235.89

## Sheet: Fig 3e
	Fig. 3e
		Ferulic Acid			Caffeic Acid			Coumaric Acid
	63 h titer [mg/L]	374.194	384.778	330.24	4.496	9.724	3.335	0	0	0

## Sheet: Fig 4a
Fig 4a
		48 h titers
	Strain	Eugenol [mg/L]			Coniferyl Alcohol [mg/L]			Ferulic Acid [mg/L]
	SMB 150	257.241	254.622	222.175	15.3179	16.4776	14.5107	95.873	69.8175	106.318
	SMB 146	222.162	239.269	245.476	108.688	122.056	103.274	0	0	0
	SMB 151	0	0	0	297.838	298.554	263.818	72.5822	114.123	81.0677

## Sheet: Fig 4b
Fig 4b
			Eugenol titers [mg/L]
			Module II Ratio
			1			2			3
	Module II Ratio	1	14.87	0	0	0	0	26.7	43.462	30.5868	31.5543
		2	0	0	0	0	25.2186	22.469	0	0	0
		3	0	0	0	0	0	0	0	0	26.83

## Sheet: Fig 4c
Fig 4c
		Eugenol			Ferulic Acid			Coumaric Acid
	Titer [mg/L]	51.095	50.8282	49.8778	0	0	0	0	0	0

## Sheet: Fig 4d
Fig 4d
	Culture Time [h]		Eugenol Titer [mg/L]
	12		22.1222	16.012	20.8856
	24		28.1282	29.5636	23.0582
	36		37.827	30.405	31.3143
	48		55.8692	78.4819	59.9306
	60		57.3555	80.6496	53.7839
	89		59.9888	63.5846	74.4157

## Sheet: Fig 7a
Fig. 7a
Heat Map			Ferulic Acid (Titer [mg/L] per Cell Loading [mL])			Caffeic Acid (Titer [mg/L] per Cell Loading [mL])			Coumaric Acid (Titer [mg/L] per Cell Loading [mL])
		1:1	62.0576	54.3571	45.0923	0	43.4893	0.772373	0	0	0
		1:2	14.3136	56.293	33.1597	0	69.1102	3.11203	0	0	0
		1:3	52.2646	40.3473	31.0536	0.972741	11.2867	0	0	0	0
Plot				Ferulic Acid (Titer [mg/L] per Cell Loading [mL])
		Round of Reuse		Liquid 1:3			ELM 1:1
		0		24.0567	20.2733	14.9324	62.0576	54.3571	45.0923
		1		0.0722691	0.188809	0.370485	40.715	22.5134	25.1672

## Sheet: Fig 7b
Heat Map			Ferulic Acid (Titer [mg/L] per Cell Loading [mL])			Caffeic Acid (Titer [mg/L] per Cell Loading [mL])			Coumaric Acid (Titer [mg/L] per Cell Loading [mL])
		1:1	54.0936	29.8568	37.7375	52.4375	53.2093	63.1905	43.0584	92.2638	188.967
		1:2	10.2736	14.1726	14.5884	28.3988	32.1944	34.4935	133.21	136.944	218.314
		1:3	48.1174	52.2679	54.8843	61.7644	37.7171	41.4399	77.8667	0	0
Plot				Ferulic Acid (Titer [mg/L] per Cell Loading [mL])
		Round of Reuse		Liquid 1:3			ELM 1:3
		0		0	0	0	120.294	130.67	137.211
		1		0	0	0	47.5621	16.1428	34.5282

[truncated: 4 more sheets: Fig 7c, Fig 7d, Supp Fig 2, Supp Fig 3]
